# Supplementary material for: Overexpression of ZNT1 and NRAMP4 from the Ni Hyperaccumulator Noccaea caerulescens Population Monte Prinzera in Arabidopsis thaliana Perturbs Fe, Mn, and Ni Accumulation
Source: Int J Mol Sci. 2021 Nov 2;22(21):11896. doi: 10.3390/ijms222111896 (PMC8584810; doi:10.3390/ijms222111896)
Supplement: Supplementary file 1 [file ijms-22-11896-s001.zip]

Archive with 1 entries (1 files):
- ijms-1429985-supplementary.pdf
